# Supplementary material for: The BG Study Part 1 (Bergisch Gladbach): Development of a Prototype Coronary Artery Disease Risk Score Incorporating Peripheral Vascular Parameters—Preliminary Insights for Future CAD Risk Prediction Models in Vascular Patients
Source: J Clin Med. 2025 Feb 15;14(4):1297. doi: 10.3390/jcm14041297 (PMC11856496; doi:10.3390/jcm14041297)
Supplement: Supplementary file 1 [file jcm-14-01297-s001.zip]

Archive with 1 entries (1 files):
- jcm-3453100-supplementary.pdf
